# Supplementary material for: Excreted Trypanosoma brucei proteins inhibit Plasmodium hepatic infection
Source: PLoS Negl Trop Dis. 2021 Oct 29;15(10):e0009912. doi: 10.1371/journal.pntd.0009912 (PMC8580256; doi:10.1371/journal.pntd.0009912)
Supplement: S1 Table — (XLSX) [file pntd.0009912.s007.xlsx]

## Sheet: S1 Table
S1 Table: Identified proteins in excretome sample.
GI Accession Number	Uniprot	Score	Mass	GPI-Predict	Description
10471	P26332	36110	51466	Yes	gi|10471|emb|CAA40081.1| variant surface glycoprotein MITat 1.2 [Trypanosoma brucei]
11010	P22512	3642	39241	Yes	gi|11010|emb|CAA42576.1| glyceraldehyde 3-phosphate dehydrogenase [Trypanosoma brucei]
3510713	O76427	322	44685	Yes	gi|3510713|gb|AAC33573.1| transferrin-binding protein [Trypanosoma brucei rhodesiense]
261329954	C9ZU51	177	52994	Yes	gi|261329954|emb|CBH12937.1| expression site-associated gene (ESAG) protein,putative [Trypanosoma brucei gambiense DAL972]
62359320	Q583J0	112	22691	Yes	gi|62359320|gb|AAX79760.1| hypothetical protein, conserved [Trypanosoma brucei]
261333461	D0A5B2	82	92370	Yes	gi|261333461|emb|CBH16456.1| bifunctional aminoacyl-tRNA synthetase, putative [Trypanosoma brucei gambiense DAL972]
62358611	Q584D4	42	16881	Yes	gi|62358611|gb|AAX79071.1| hypothetical protein, conserved [Trypanosoma brucei]
70830769	Q38FZ6	31	52228	Yes	gi|70830769|gb|EAN76274.1| protein kinase, putative [Trypanosoma brucei brucei strain 927/4 GUTat10.1]
62176655	Q57UG1	29	69370	Yes	gi|62176655|gb|AAX70758.1| nucleolar RNA helicase II, putative [Trypanosoma brucei]
62358557	Q584C7	25	183147	Yes	gi|62358557|gb|AAX79017.1| hypothetical protein, conserved [Trypanosoma brucei]
469605890	M4SXP1	23	52453	Yes	gi|469605890|gb|AGH60061.1| variant surface glycoprotein 1121 [Trypanosoma brucei]
469603496	M4SS99	20	38111	Yes	gi|469603496|gb|AGH58864.1| variant surface glycoprotein 2129, partial [Trypanosoma brucei]
62175965	Q57W94	20	87712	Yes	gi|62175965|gb|AAX70088.1| lipophosphoglycan biosynthetic protein, putative [Trypanosoma brucei]
135440	P04106	6960	50383	No	gi|135440|sp|P04106.1|TBA_TRYBR RecName: Full=Tubulin alpha chain
135500	P04107	6764	50413	No	gi|135500|sp|P04107.1|TBB_TRYBR RecName: Full=Tubulin beta chain; AltName: Full=Beta-tubulin
161968	P07752	4844	41643	No	gi|161968|gb|AAA30153.1| fructose-bisphosphate aldolase (ald) (EC 4.1.2.13) [Trypanosoma brucei]
15626363	Q95PL2	4328	51834	No	gi|15626363|emb|CAC69958.1| hexokinase [Trypanosoma brucei]
62358828	Q586Z6	4267	44211	No	gi|62358828|gb|AAX79281.1| glyceraldehyde 3-phosphate dehydrogenase, glycosomal [Trypanosoma brucei]
70834584	Q383E5	3773	75719	No	gi|70834584|gb|EAN80086.1| heat shock protein 70 [Trypanosoma brucei brucei strain 927/4 GUTat10.1]
261333553	C9ZZZ0	3758	55244	No	gi|261333553|emb|CBH16548.1| pyruvate kinase 1, putative [Trypanosoma brucei gambiense DAL972]
70832371	Q38BE4	3208	95300	No	gi|70832371|gb|EAN77875.1| elongation factor 2 [Trypanosoma brucei brucei strain 927/4 GUTat10.1]
8132069	Q9NDH8	3164	47133	No	gi|8132069|gb|AAF73201.1|AF152348_1 enolase [Trypanosoma brucei brucei]
7380927	Q9NJP9	3029	57071	No	gi|7380927|gb|AAF61320.1|AF132295_1 glycerol kinase [Trypanosoma brucei brucei]
2583148	O15648	2901	53997	No	gi|2583148|gb|AAC47836.1| 6-phospho-1-fructokinase [Trypanosoma brucei]
70832133	P86939	2126	49474	No	gi|70832133|gb|EAN77637.1| elongation factor 1-alpha [Trypanosoma brucei brucei strain 927/4 GUTat10.1]
70832975	Q389P1	2001	81169	No	gi|70832975|gb|EAN78479.1| heat shock protein 83 [Trypanosoma brucei brucei strain 927/4 GUTat10.1]
295361	Q26733	1633	71533	No	gi|295361|gb|AAC37174.1| BiP/GRP78 [Trypanosoma brucei]
261330389	C9ZVD5	1592	38437	No	gi|261330389|emb|CBH13373.1| glycerol-3-phosphate dehydrogenase [NAD+],glycosomal, putative [Trypanosoma brucei gambiense DAL972]
1532214	Q94774	1300	19036	No	gi|1532214|gb|AAB07896.1| cyclophilin A [Trypanosoma brucei brucei]
70832550	Q38AV5	1111	59751	No	gi|70832550|gb|EAN78054.1| chaperonin Hsp60, mitochondrial precursor [Trypanosoma brucei brucei strain 927/4 GUTat10.1]
261331260	C9ZXV5	976	44955	No	gi|261331260|emb|CBH14250.1| arginine kinase [Trypanosoma brucei gambiense DAL972]
458430	Q26678	929	46538	No	gi|458430|gb|AAA75583.1| calflagin [Trypanosoma brucei]
10543	P04789	875	26989	No	gi|10543|emb|CAA27559.1| triosephosphate isomerase [Trypanosoma brucei]
10388	P21899	859	14932	No	gi|10388|emb|CAA39863.1| ubiquitin EP52/1 [Trypanosoma brucei]
2493455	Q26677	814	25378	No	gi|2493455|sp|Q26677.1|FCA4_TRYBB RecName: Full=Flagellar calcium-binding protein TB-1.7G; AltName: Full=17 kDa calcimedin; AltName: Full=17 kDa calflagin
70831039	Q38F76	806	45447	No	gi|70831039|gb|EAN76544.1| eukaryotic initiation factor 4a, putative [Trypanosoma brucei brucei strain 927/4 GUTat10.1]
15216124	Q95Z06	764	192282	No	gi|15216124|emb|CAC51440.1| Clathrin heavy chain [Trypanosoma brucei]
343585	Q37745	747	47544	No	gi|343585|gb|AAA32121.1| phosphoglycerate kinase (gPGK; E.C. 2.7.2.3) [Trypanosoma brucei]
1195469	Q26695	744	22752	No	gi|1195469|gb|AAC46992.1| alkyl hydroperoxide reductase/thiol-specific antioxidant [Trypanosoma brucei rhodesiense]
8649000	Q9N9D0	731	26749	No	gi|8649000|emb|CAB94856.1| GIM5A protein [Trypanosoma brucei brucei]
261333439	D0A590	691	91393	No	gi|261333439|emb|CBH16434.1| heat shock protein, putative [Trypanosoma brucei gambiense DAL972]
115141	P12865	672	55886	No	gi|115141|sp|P12865.1|BS2_TRYBB RecName: Full=Bloodstream-specific protein 2; Flags: Precursor
10491	P07378	661	47431	No	gi|10491|emb|CAA29318.1| unnamed protein product [Trypanosoma brucei]
3718003	O77404	633	15995	No	gi|3718003|emb|CAA07003.1| tryparedoxin [Trypanosoma brucei]
70833144	Q388X2	620	91491	No	gi|70833144|gb|EAN78648.1| heat shock protein, putative [Trypanosoma brucei brucei strain 927/4 GUTat10.1]
33348592	Q586R0	619	40863	No	gi|33348592|gb|AAQ15917.1| branched-chain amino acid aminotransferase, putative [Trypanosoma brucei brucei strain 927/4 GUTat10.1]
5726483	Q9U9K9	581	16832	No	gi|5726483|gb|AAD48446.1|AF164200_2 nucleoside diphosphate kinase [Trypanosoma brucei]
11245496	Q9GSA9	580	91457	No	gi|11245496|gb|AAG33641.1|AF319546_1 C-terminal kinesin KIFC1 [Trypanosoma brucei]
2645495	O15727	563	36472	No	gi|2645495|gb|AAB87413.1| inosine-adenosine-guanosine-nucleoside hydrolase [Trypanosoma brucei brucei]
62359432	Q581V1	557	42444	No	gi|62359432|gb|AAX79869.1| hypothetical protein, conserved [Trypanosoma brucei]
70834119	Q385B0	552	56122	No	gi|70834119|gb|EAN79621.1| aminopeptidase, putative [Trypanosoma brucei brucei strain 927/4 GUTat10.1]
19032270	Q8T8E5	537	39652	No	gi|19032270|emb|CAD24805.1| metacaspase [Trypanosoma brucei]
62176184	Q57VR7	519	70511	No	gi|62176184|gb|AAX70301.1| heat shock 70 kDa protein, putative [Trypanosoma brucei]
70832315	Q38BK1	518	46781	No	gi|70832315|gb|EAN77819.1| ATP-dependent DEAD-box RNA helicase, putative [Trypanosoma brucei brucei strain 927/4 GUTat10.1]
70832493	Q38B23	510	48342	No	gi|70832493|gb|EAN77997.1| hypothetical protein, conserved [Trypanosoma brucei brucei strain 927/4 GUTat10.1]
10487	P13377	495	67647	No	gi|10487|emb|CAA33547.1| unnamed protein product [Trypanosoma brucei]
261328896	C9ZR44	461	72000	No	gi|261328896|emb|CBH11874.1| heat shock 70 kDa protein, mitochondrial precursor, putative [Trypanosoma brucei gambiense DAL972]
4104919	O96971	454	62335	No	gi|4104919|gb|AAD13337.1| poly(A) binding protein I [Trypanosoma brucei]
62175532	Q57XJ5	435	20096	No	gi|62175532|gb|AAX69671.1| ADP-ribosylation factor-like protein 3A, putative [Trypanosoma brucei]
261334325	D0A6L8	431	98807	No	gi|261334325|emb|CBH17319.1| retrotransposon hot spot (RHS) protein, putative [Trypanosoma brucei gambiense DAL972]
70833832	Q386E7	415	67317	No	gi|70833832|gb|EAN79334.1| adenylosuccinate synthetase, putative [Trypanosoma brucei brucei strain 927/4 GUTat10.1]
10407	P10097	405	35784	No	gi|10407|emb|CAA37568.1| glyceraldehyde 3-phosphate dehydrogenase [Trypanosoma brucei]
70834348	Q384D1	404	17175	No	gi|70834348|gb|EAN79850.1| ribose 5-phosphate isomerase, putative [Trypanosoma brucei brucei strain 927/4 GUTat10.1]
261327130	C9ZL97	394	66144	No	gi|261327130|emb|CBH10106.1| hypothetical protein, conserved [Trypanosoma brucei gambiense DAL972]
15077032	Q95WV4	367	35586	No	gi|15077032|gb|AAK83037.1| cytosolic malate dehydrogenase [Trypanosoma brucei]
70834752	Q382M7	360	46730	No	gi|70834752|gb|EAN80254.1| elongation factor 1 gamma, putative [Trypanosoma brucei brucei strain 927/4 GUTat10.1]
70834409	Q383X0	348	49101	No	gi|70834409|gb|EAN79911.1| S-adenosylhomocysteine hydrolase, putative [Trypanosoma brucei brucei strain 927/4 GUTat10.1]
70833463	Q387Q5	326	47860	No	gi|70833463|gb|EAN78967.1| peptidylprolyl isomerase-like protein, putative [Trypanosoma brucei brucei strain 927/4 GUTat10.1]
51775713	Q68CM1	322	30462	No	gi|51775713|dbj|BAD38893.1| 14-3-3 protein I [Trypanosoma brucei]
70832746	Q38AC0	321	57563	No	gi|70832746|gb|EAN78250.1| hexose transporter [Trypanosoma brucei brucei strain 927/4 GUTat10.1]
70831980	Q38CI6	315	49651	No	gi|70831980|gb|EAN77484.1| ATP-dependent DEAD/H RNA helicase, putative [Trypanosoma brucei brucei strain 927/4 GUTat10.1]
25956223	Q8IFI8	299	98534	No	gi|25956223|emb|CAD53018.1| retrotransposon hot spot (RHS) protein, putative; retrotransposon hot spot protein 4 (RHS4), putative [Trypanosoma brucei brucei strain 927/4 GUTat10.1]
70831270	Q38EJ5	288	38335	No	gi|70831270|gb|EAN76775.1| hypothetical protein, conserved [Trypanosoma brucei brucei strain 927/4 GUTat10.1]
70830845	Q38FS0	261	86488	No	gi|70830845|gb|EAN76350.1| hypothetical protein, conserved [Trypanosoma brucei brucei strain 927/4 GUTat10.1]
62359424	D6XFL0	259	16317	No	gi|62359424|gb|AAX79862.1| hypothetical protein, conserved [Trypanosoma brucei]
19032264	Q8T8E8	254	40895	No	gi|19032264|emb|CAD24802.1| metacaspase [Trypanosoma brucei]
62358760	Q585J1	247	28586	No	gi|62358760|gb|AAX79214.1| translation elongation factor 1-beta, putative [Trypanosoma brucei]
14915801	Q964F1	233	44930	No	gi|14915801|gb|AAK73815.1|AF326989_1 aspartate aminotransferase [Trypanosoma brucei]
3819712	O96761	228	12518	No	gi|3819712|emb|CAA09733.1| histone H2B [Trypanosoma brucei]
130765	P13735	225	52937	No	gi|130765|sp|P13735.1|PCKA_TRYBB RecName: Full=Phosphoenolpyruvate carboxykinase [ATP], glycosomal; AltName: Full=Glycosomal protein p60
70908167	Q4FKN7	225	483570	No	gi|70908167|emb|CAJ16764.1| hypothetical protein Tb10.v4.0053, partial [Trypanosoma brucei brucei strain 927/4 GUTat10.1]
5532470	Q9Y1A2	223	68271	No	gi|5532470|gb|AAD44753.1|AF142497_1 transmembrane glycoprotein [Trypanosoma brucei brucei]
83642571	Q4GYI2	222	63611	No	gi|83642571|emb|CAJ16602.1| alanine aminotransferase, putative [Trypanosoma brucei brucei strain 927/4 GUTat10.1]
70832309	Q38BK7	216	29618	No	gi|70832309|gb|EAN77813.1| 40S ribosomal protein S3a, putative [Trypanosoma brucei brucei strain 927/4 GUTat10.1]
62360156	Q57Z31	216	11135	No	gi|62360156|gb|AAX80575.1| histone H4, putative [Trypanosoma brucei]
30315293	Q86DE0	215	101049	No	gi|30315293|gb|AAP30857.1| P-type H+-ATPase [Trypanosoma brucei]
70833553	Q387H6	213	17923	No	gi|70833553|gb|EAN79055.1| eukaryotic translation initiation factor 5a, putative [Trypanosoma brucei brucei strain 927/4 GUTat10.1]
62175897	Q57WJ7	211	99535	No	gi|62175897|gb|AAX70022.1| calpain, putative [Trypanosoma brucei]
70831667	Q38DE8	209	136223	No	gi|70831667|gb|EAN77172.1| ubiquitin-activating enzyme E1, putative [Trypanosoma brucei brucei strain 927/4 GUTat10.1]
11066203	Q9GU47	209	25786	No	gi|11066203|gb|AAG28496.1|AF196570_1 tryparedoxin peroxidase [Trypanosoma brucei]
51775715	Q68CL8	206	29463	No	gi|51775715|dbj|BAD38894.1| 14-3-3 protein II [Trypanosoma brucei]
161976	Q7JPZ1	204	38056	No	gi|161976|gb|AAA30155.1| antigen 7 [Trypanosoma brucei brucei]
70832034	Q38CD1	198	16033	No	gi|70832034|gb|EAN77538.1| 40S ribosomal protein S23, putative [Trypanosoma brucei brucei strain 927/4 GUTat10.1]
83999		196	42185	No	gi|83999|pir||A27724 actin 1 - Trypanosoma brucei
62175524	Q57XK6	195	69956	No	gi|62175524|gb|AAX69663.1| hypothetical protein, conserved [Trypanosoma brucei]
10545	P39051	190	53649	No	gi|10545|emb|CAA44870.1| trypanothione reductase [Trypanosoma brucei]
62175079	Q57YU3	186	45222	No	gi|62175079|gb|AAX69228.1| calreticulin, putative [Trypanosoma brucei]
70834529	Q383K0	185	27820	No	gi|70834529|gb|EAN80031.1| 40S ribosomal protein SA, putative [Trypanosoma brucei brucei strain 927/4 GUTat10.1]
3445524	O77067	184	14700	No	gi|3445524|gb|AAC63142.1| ribosomal protein L24 [Trypanosoma brucei]
70833007	Q389K9	184	14433	No	gi|70833007|gb|EAN78511.1| hypothetical protein, conserved [Trypanosoma brucei brucei strain 927/4 GUTat10.1]
62175669	Q57X68	184	22415	No	gi|62175669|gb|AAX69801.1| hypothetical protein, conserved [Trypanosoma brucei]
6625964	Q9U402	181	78603	No	gi|6625964|gb|AAF19439.1| fatty acyl CoA synthetase 3 [Trypanosoma brucei]
261332628	D0A2X9	180	21945	No	gi|261332628|emb|CBH15623.1| translation elongation factor 1-beta, putative [Trypanosoma brucei gambiense DAL972]
261326121	C9ZIF5	178	13671	No	gi|261326121|emb|CBH08947.1| calpain-like protein fragment, putative [Trypanosoma brucei gambiense DAL972]
62175664	Q57X73	176	39708	No	gi|62175664|gb|AAX69796.1| nucleoside hydrolase, putative [Trypanosoma brucei]
70833826	Q386F2	174	30739	No	gi|70833826|gb|EAN79328.1| 40s ribosomal protein S4, putative [Trypanosoma brucei brucei strain 927/4 GUTat10.1]
2554933	O15758	168	28770	No	gi|2554933|gb|AAB81432.1| RNA binding protein [Trypanosoma brucei]
70833152	Q388W4	168	111144	No	gi|70833152|gb|EAN78656.1| hypothetical protein, conserved [Trypanosoma brucei brucei strain 927/4 GUTat10.1]
46518243	Q6ZXT2	167	33016	No	gi|46518243|emb|CAG27022.1| aquaglyceroporin 3 [Trypanosoma brucei brucei]
62360323	Q586B2	162	13229	No	gi|62360323|gb|AAX80739.1| hypothetical protein, conserved [Trypanosoma brucei]
3452210	O76223	159	16335	No	gi|3452210|gb|AAC32770.1| ribosomal protein S12 [Trypanosoma brucei]
2952301	P69104	158	35181	No	gi|2952301|gb|AAC05497.1| activated protein kinase C receptor homolog TRACK [Trypanosoma brucei rhodesiense]
70831154	Q38EW1	156	30724	No	gi|70831154|gb|EAN76659.1| 40S ribosomal protein S3, putative [Trypanosoma brucei brucei strain 927/4 GUTat10.1]
62176108	Q57VZ2	156	37358	No	gi|62176108|gb|AAX70227.1| nucleoside phosphorylase, putative [Trypanosoma brucei]
10386	P69097	152	16828	No	gi|10386|emb|CAA39861.1| calmodulin [Trypanosoma brucei]
70832695	Q38AH1	148	60851	No	gi|70832695|gb|EAN78199.1| 2,3-bisphosphoglycerate-independent phosphoglycerate mutase [Trypanosoma brucei brucei strain 927/4 GUTat10.1]
14029752	Q967T0	146	22235	No	gi|14029752|gb|AAK52814.1| iron-containing superoxide dismutase [Trypanosoma brucei]
14091455	Q967R7	144	25119	No	gi|14091455|gb|AAK53755.1|AF367627_1 QM-like protein [Trypanosoma brucei]
162054	Q26743	141	15101	No	gi|162054|gb|AAA30184.1| open reading frame A; putative, partial [Trypanosoma brucei]
62175644	Q57X93	141	18635	No	gi|62175644|gb|AAX69776.1| cyclophilin-type peptidyl-prolyl cis-trans isomerase, putative [Trypanosoma brucei]
3116167	O60944	136	24210	No	gi|3116167|emb|CAA06378.1| glycosomal membrane protein [Trypanosoma brucei]
17129642	Q26710	132	37738	No	gi|17129642|dbj|BAB72245.1| alternative oxidase [Trypanosoma brucei brucei]
62358373	Q582J4	132	15505	No	gi|62358373|gb|AAX78837.1| protein disulfide isomerase, putative [Trypanosoma brucei]
70833533	Q387J6	130	31330	No	gi|70833533|gb|EAN79035.1| hypothetical protein, conserved [Trypanosoma brucei brucei strain 927/4 GUTat10.1]
62359603	Q57TT8	127	19367	No	gi|62359603|gb|AAX80036.1| translationally controlled tumor protein (TCTP), putative [Trypanosoma brucei]
70835142	Q380Y7	124	111078	No	gi|70835142|gb|EAN80644.1| hypothetical protein, conserved [Trypanosoma brucei brucei strain 927/4 GUTat10.1]
18700061	Q8T9M4	123	95789	No	gi|18700061|gb|AAL14357.1| RHS6a [Trypanosoma brucei]
18033030	Q8WSG7	122	52787	No	gi|18033030|gb|AAL56959.1|AF322043_1 chaperonin subunit alpha, partial [Trypanosoma brucei]
70834422	Q383V7	121	9966	No	gi|70834422|gb|EAN79924.1| 40S ribosomal protein S27, putative [Trypanosoma brucei brucei strain 927/4 GUTat10.1]
62359078	Q57ZF5	117	56959	No	gi|62359078|gb|AAX79526.1| hypothetical protein, conserved [Trypanosoma brucei]
44829140	Q6IMM4	110	20725	No	gi|44829140|tpg|DAA01202.1| TPA_exp: ADP-ribosylation factor 1 [Trypanosoma brucei]
70832721	Q38AE5	109	58501	No	gi|70832721|gb|EAN78225.1| t-complex protein 1, theta subunit, putative [Trypanosoma brucei brucei strain 927/4 GUTat10.1]
70833710	Q386R9	108	24706	No	gi|70833710|gb|EAN79212.1| hypothetical protein, conserved [Trypanosoma brucei brucei strain 927/4 GUTat10.1]
10484	P22225	107	69953	No	gi|10484|emb|CAA32930.1| paraflagellar rod protein [Trypanosoma brucei]
70833569	Q387G0	107	47140	No	gi|70833569|gb|EAN79071.1| isocitrate dehydrogenase, putative [Trypanosoma brucei brucei strain 927/4 GUTat10.1]
10384	Q04933	103	50815	No	gi|10384|emb|CAA49991.1| dihydrolipoamide dehydrogenase [Trypanosoma brucei brucei]
62175579	Q57XG1	103	22154	No	gi|62175579|gb|AAX69712.1| hypothetical protein, conserved [Trypanosoma brucei]
261328521	C9ZQ20	102	46935	No	gi|261328521|emb|CBH11498.1| 65 kDa invariant surface glycoprotein, putative [Trypanosoma brucei gambiense DAL972]
62176053	Q57W45	102	16870	No	gi|62176053|gb|AAX70174.1| ubiquitin-conjugating enzyme E2, putative [Trypanosoma brucei]
62358810	Q587B4	102	111764	No	gi|62358810|gb|AAX79263.1| valyl-tRNA synthetase, putative [Trypanosoma brucei]
189094668	B3GVH2	101	53213	No	gi|189094668|emb|CAQ57334.1| expression site-associated gene 5 (ESAG5) protein [Trypanosoma brucei brucei]
70833015	Q389K1	101	21229	No	gi|70833015|gb|EAN78519.1| 60S ribosomal protein L6, putative [Trypanosoma brucei brucei strain 927/4 GUTat10.1]
62176073	Q57W25	101	38522	No	gi|62176073|gb|AAX70194.1| casein kinase, putative [Trypanosoma brucei]
3378150	O76517	98	73000	No	gi|3378150|gb|AAC28456.1| lysosomal/endosomal membrane protein p67 [Trypanosoma brucei rhodesiense]
62176578	Q57UN6	98	12979	No	gi|62176578|gb|AAX70683.1| calpain-like cysteine peptidase, putative [Trypanosoma brucei]
62359480	Q581Q2	97	54673	No	gi|62359480|gb|AAX79917.1| ribosomal protein L3, putative [Trypanosoma brucei]
161946	Q26712	96	48192	No	gi|161946|gb|AAA30147.1| 65 kDa invariant surface glycoprotein [Trypanosoma brucei]
162309	Q26815	96	5323	No	gi|162309|gb|AAA30257.1| non-variant surface glycoprotein, partial [Trypanosoma brucei]
70834851	Q382C8	96	51983	No	gi|70834851|gb|EAN80353.1| hypothetical protein, conserved [Trypanosoma brucei brucei strain 927/4 GUTat10.1]
70832030	Q38CD6	96	52274	No	gi|70832030|gb|EAN77534.1| serine carboxypeptidase III precursor, putative [Trypanosoma brucei brucei strain 927/4 GUTat10.1]
62359270	Q585Q3	96	32017	No	gi|62359270|gb|AAX79712.1| 2-hydroxy-3-oxopropionate reductase, putative [Trypanosoma brucei]
33243024	Q7YXI0	95	30245	No	gi|33243024|gb|AAQ01182.1| lysophospholipase [Trypanosoma brucei]
62358603	Q584E2	94	44748	No	gi|62358603|gb|AAX79063.1| thioredoxin, putative [Trypanosoma brucei]
70833792	Q386I7	91	59884	No	gi|70833792|gb|EAN79294.1| t-complex protein 1, zeta subunit, putative [Trypanosoma brucei brucei strain 927/4 GUTat10.1]
2853003	O44008	89	86548	No	gi|2853003|gb|AAC02215.1| valosin-containing protein homolog [Trypanosoma brucei]
397891	Q26789	88	70383	No	gi|397891|emb|CAA81068.1| paraflagellar rod protein [Trypanosoma brucei]
70831234	Q38EN1	88	32837	No	gi|70831234|gb|EAN76739.1| hypothetical protein, conserved [Trypanosoma brucei brucei strain 927/4 GUTat10.1]
62359328	Q583I6	88	513177	No	gi|62359328|gb|AAX79768.1| antigenic protein, putative [Trypanosoma brucei]
70831826	Q38CY8	87	34672	No	gi|70831826|gb|EAN77331.1| 60S ribosomal protein L5, putative [Trypanosoma brucei brucei strain 927/4 GUTat10.1]
10433	P09194	85	41093	No	gi|10433|emb|CAA31654.1| unnamed protein product [Trypanosoma brucei]
70834175	Q384V4	85	54564	No	gi|70834175|gb|EAN79677.1| seryl-tRNA synthetase, putative [Trypanosoma brucei brucei strain 927/4 GUTat10.1]
70833660	Q386W9	84	58363	No	gi|70833660|gb|EAN79162.1| t-complex protein 1, beta subunit, putative [Trypanosoma brucei brucei strain 927/4 GUTat10.1]
22003074	Q8MPG7	82	53756	No	gi|22003074|emb|CAC86549.1| amino acid transporter AATP8 [Trypanosoma brucei brucei]
70833675	Q386V3	81	34891	No	gi|70833675|gb|EAN79177.1| 60S acidic ribosomal subunit protein, putative [Trypanosoma brucei brucei strain 927/4 GUTat10.1]
62359233	Q57YZ8	79	61406	No	gi|62359233|gb|AAX79676.1| t-complex protein 1 gamma subunit, putative [Trypanosoma brucei]
70833824	Q386F5	76	98494	No	gi|70833824|gb|EAN79326.1| aminopeptidase, putative [Trypanosoma brucei brucei strain 927/4 GUTat10.1]
1217988	P69301	74	11069	No	gi|1217988|emb|CAA65305.1| kinetoplastid membrane protein 11 [Trypanosoma brucei]
70831480	Q38DY5	74	18814	No	gi|70831480|gb|EAN76985.1| hypothetical protein, conserved [Trypanosoma brucei brucei strain 927/4 GUTat10.1]
62175852	Q57WS0	74	42256	No	gi|62175852|gb|AAX69979.1| protein disulfide isomerase, putative [Trypanosoma brucei]
70834090	Q385D9	73	21487	No	gi|70834090|gb|EAN79592.1| 40S ribosomal protein S5, putative [Trypanosoma brucei brucei strain 927/4 GUTat10.1]
70833341	Q387N9	73	43062	No	gi|70833341|gb|EAN78845.1| aminopeptidase, putative [Trypanosoma brucei brucei strain 927/4 GUTat10.1]
558952	Q26681	72	39950	No	gi|558952|gb|AAA50764.1| alternative oxidase, partial [Trypanosoma brucei]
162136	P50098	71	56187	No	gi|162136|gb|AAB46420.1| inosine-5'-monophosphate dehydrogenase [Trypanosoma brucei]
70834005	Q385M4	71	61982	No	gi|70834005|gb|EAN79507.1| malic enzyme, putative [Trypanosoma brucei brucei strain 927/4 GUTat10.1]
70830784	Q38FY1	70	31496	No	gi|70830784|gb|EAN76289.1| Mov34/MPN/PAD-1 metallopeptidase, putative [Trypanosoma brucei brucei strain 927/4 GUTat10.1]
1718395	P55842	69	21845	No	gi|1718395|gb|AAB38406.1| surface protein homolog [Trypanosoma brucei]
62175671	Q57X66	69	58620	No	gi|62175671|gb|AAX69803.1| hypothetical protein, conserved [Trypanosoma brucei]
62175122	Q57YL6	68	24979	No	gi|62175122|gb|AAX69270.1| 40S ribosomal protein S8, putative [Trypanosoma brucei]
70831275	Q38EI9	66	22583	No	gi|70831275|gb|EAN76780.1| 60S ribosomal protein L11, putative [Trypanosoma brucei brucei strain 927/4 GUTat10.1]
38224657	Q67BJ9	66	22929	No	gi|38224657|gb|AAR14146.1| Rab1 [Trypanosoma brucei]
70832032	Q38CD4	65	59009	No	gi|70832032|gb|EAN77536.1| t-complex protein 1, delta subunit, putative [Trypanosoma brucei brucei strain 927/4 GUTat10.1]
70834414	Q383W5	64	70987	No	gi|70834414|gb|EAN79916.1| glycyl-tRNA synthetase, putative [Trypanosoma brucei brucei strain 927/4 GUTat10.1]
70832636	Q38AM9	64	15731	No	gi|70832636|gb|EAN78140.1| 40S ribosomal protein S24E, putative [Trypanosoma brucei brucei strain 927/4 GUTat10.1]
10391	P14658	62	49310	No	gi|10391|emb|CAA38238.1| unnamed protein product [Trypanosoma brucei]
70831982	Q38CI4	62	20303	No	gi|70831982|gb|EAN77486.1| 40S ribosomal proteins S11, putative [Trypanosoma brucei brucei strain 927/4 GUTat10.1]
70833907	Q385X2	61	12750	No	gi|70833907|gb|EAN79409.1| hypothetical protein, conserved [Trypanosoma brucei brucei strain 927/4 GUTat10.1]
49523575	Q6HA27	61	78005	No	gi|49523575|emb|CAD42967.1| prolyl oligopeptidase [Trypanosoma brucei]
62175799	Q57WR6	60	10664	No	gi|62175799|gb|AAX69926.1| 10 kDa heat shock protein, putative [Trypanosoma brucei]
261330239	C9ZUY5	59	22203	No	gi|261330239|emb|CBH13223.1| hypothetical protein, conserved [Trypanosoma brucei gambiense DAL972]
70834157	Q384X2	59	67703	No	gi|70834157|gb|EAN79659.1| protein kinase, putative [Trypanosoma brucei brucei strain 927/4 GUTat10.1]
28193436	Q869A7	58	18747	No	gi|28193436|emb|CAC83347.1| glutathione peroxidase-like protein [Trypanosoma brucei]
62176356	Q57VE2	56	34083	No	gi|62176356|gb|AAX70468.1| short-chain dehydrogenase, putative [Trypanosoma brucei]
62175142	Q57YK4	56	17668	No	gi|62175142|gb|AAX69290.1| 60S ribosomal protein L12, putative [Trypanosoma brucei]
70832036	Q38CD0	55	21901	No	gi|70832036|gb|EAN77540.1| 60S ribosomal protein L9, putative [Trypanosoma brucei brucei strain 927/4 GUTat10.1]
7274245	Q9NJ13	55	44330	No	gi|7274245|gb|AAF44723.1| acidic phosphatase [Trypanosoma brucei]
469603874	M4SRU5	54	54495	No	gi|469603874|gb|AGH59053.1| variant surface glycoprotein 3004, partial [Trypanosoma brucei]
70832786	Q38A80	53	45884	No	gi|70832786|gb|EAN78290.1| hypothetical protein, conserved [Trypanosoma brucei brucei strain 927/4 GUTat10.1]
47600916	Q6KBS7	53	32758	No	gi|47600916|emb|CAG29794.1| phospholipase A1 [Trypanosoma brucei]
10441122	Q9GU80	53	57212	No	gi|10441122|gb|AAG16958.1|AF182823_1 protein kinase A regulatory subunit [Trypanosoma brucei]
70831659	Q38DF6	52	83032	No	gi|70831659|gb|EAN77164.1| ATP-dependent DEAD/H RNA helicase, putative [Trypanosoma brucei brucei strain 927/4 GUTat10.1]
62176698	Q57UC1	52	58526	No	gi|62176698|gb|AAX70798.1| hypothetical protein, conserved [Trypanosoma brucei]
62359021	Q57ZL2	52	65592	No	gi|62359021|gb|AAX79470.1| hypothetical protein, conserved [Trypanosoma brucei]
62360512	Q580D8	52	18232	No	gi|62360512|gb|AAX80925.1| ribosomal protein L21E (60S), putative [Trypanosoma brucei]
62360616	Q580V7	52	15224	No	gi|62360616|gb|AAX81027.1| cofilin/actin depolymerizing factor, putative [Trypanosoma brucei]
62359368	Q584A9	52	27242	No	gi|62359368|gb|AAX79806.1| uracil phosphoribosyltransferase, putative [Trypanosoma brucei]
47600918	Q6KBS6	52	80003	No	gi|47600918|emb|CAG29795.1| Acyl-CoA synthetase 5 [Trypanosoma brucei]
9622228	Q9NDA3	52	25903	No	gi|9622228|gb|AAF89683.1|AF169651_1 20S proteasome alpha 7 subunit [Trypanosoma brucei]
161981	Q26723	51	42786	No	gi|161981|gb|AAA57271.1| variant-specific antigen [Trypanosoma brucei brucei]
70834083	Q385E6	50	54069	No	gi|70834083|gb|EAN79585.1| pretranslocation protein, alpha subunit, putative [Trypanosoma brucei brucei strain 927/4 GUTat10.1]
70833430	Q387T8	50	36731	No	gi|70833430|gb|EAN78934.1| hypothetical protein, conserved [Trypanosoma brucei brucei strain 927/4 GUTat10.1]
62360235	Q582Q1	50	84094	No	gi|62360235|gb|AAX80653.1| ubiquitin hydrolase, putative [Trypanosoma brucei]
70833550	Q4FKD8	49	10479	No	gi|70833550|gb|EAN79052.1| dynein light chain, putative [Trypanosoma brucei brucei strain 927/4 GUTat10.1]
22750416	Q8ITV0	49	73678	No	gi|22750416|gb|AAN05457.1|AF156167_1 dynamin-related protein [Trypanosoma brucei]
7939615	Q9NJE8	49	23741	No	gi|7939615|gb|AAF70820.1|AF152531_1 small GTPase Rab11 [Trypanosoma brucei]
10409	P31072	48	52519	No	gi|10409|emb|CAA46577.1| 6-phosphogluconate dehydrogenase (decarboxylating) [Trypanosoma brucei]
70834617	Q383B2	48	41516	No	gi|70834617|gb|EAN80119.1| 2-oxoglutarate dehydrogenase, E2 component, dihydrolipoamide succinyltransferase, putative [Trypanosoma brucei brucei strain 927/4 GUTat10.1]
70833840	Q386D9	48	122717	No	gi|70833840|gb|EAN79342.1| leucyl-tRNA synthetase, putative [Trypanosoma brucei brucei strain 927/4 GUTat10.1]
9255885	Q9NAX8	48	51374	No	gi|9255885|gb|AAF86346.1|AF278718_1 polypeptide chain release factor 1 [Trypanosoma brucei]
78127701	Q1WK69	47	58502	No	gi|78127701|gb|ABB22175.1| ISG75 [Trypanosoma brucei rhodesiense]
70832241	Q38BS5	47	62624	No	gi|70832241|gb|EAN77745.1| delta-1-pyrroline-5-carboxylate dehydrogenase, putative [Trypanosoma brucei brucei strain 927/4 GUTat10.1]
62175697	Q57X48	47	55857	No	gi|62175697|gb|AAX69828.1| guanine deaminase, putative [Trypanosoma brucei]
70833908	Q385X1	46	14029	No	gi|70833908|gb|EAN79410.1| hypothetical protein, conserved [Trypanosoma brucei brucei strain 927/4 GUTat10.1]
62176220	Q57VM1	46	31031	No	gi|62176220|gb|AAX70336.1| 60S ribosomal protein L7a, putative [Trypanosoma brucei]
70834981	Q381P8	45	119746	No	gi|70834981|gb|EAN80483.1| hypothetical protein, conserved [Trypanosoma brucei brucei strain 927/4 GUTat10.1]
62175833	Q57WT9	45	39744	No	gi|62175833|gb|AAX69960.1| asparagine synthetase a, putative [Trypanosoma brucei]
62358589	Q584F6	45	85386	No	gi|62358589|gb|AAX79049.1| asparaginyl-tRNA synthetase, putative [Trypanosoma brucei]
62176151	Q57VV0	44	17101	No	gi|62176151|gb|AAX70268.1| 40S ribosomal protein S16, putative [Trypanosoma brucei]
62175603	Q57XC5	44	117701	No	gi|62175603|gb|AAX69736.1| ubiquitin-activating enzyme E1, putative [Trypanosoma brucei]
3342913	O76728	43	81428	No	gi|3342913|gb|AAC80459.1| oligopeptidase B [Trypanosoma brucei brucei]
70833799	Q386I0	42	15815	No	gi|70833799|gb|EAN79301.1| ubiquitin-conjugating enzyme, putative [Trypanosoma brucei brucei strain 927/4 GUTat10.1]
261326073	C9ZIA7	41	122595	No	gi|261326073|emb|CBH08899.1| hypothetical protein, conserved [Trypanosoma brucei gambiense DAL972]
1015931	P49669	41	41974	No	gi|1015931|emb|CAA91141.1| ribosomal protein L1 [Trypanosoma brucei]
62176736	Q57U83	41	34432	No	gi|62176736|gb|AAX70836.1| dihydroorotate dehydrogenase, putative [Trypanosoma brucei]
62359273	Q585M3	41	63292	No	gi|62359273|gb|AAX79715.1| aspartyl-tRNA synthetase, putative [Trypanosoma brucei]
62360372	Q585W3	41	20344	No	gi|62360372|gb|AAX80788.1| ADP-ribosylation factor, putative [Trypanosoma brucei]
19110905	Q8T6C2	41	93169	No	gi|19110905|gb|AAL85341.1|AF478690_1 adaptor gamma-1 chain [Trypanosoma brucei]
11990357	Q9GNT0	41	60479	No	gi|11990357|emb|CAC19625.1| membrane-bound acid phosphatase 1 [Trypanosoma brucei]
261329569	C9ZT16	40	34134	No	gi|261329569|emb|CBH12551.1| fatty acid elongase, putative [Trypanosoma brucei gambiense DAL972]
261330038	C9ZUD5	40	278008	No	gi|261330038|emb|CBH13022.1| hypothetical protein, conserved [Trypanosoma brucei gambiense DAL972]
62359429	Q581V4	40	50046	No	gi|62359429|gb|AAX79866.1| RuvB-like DNA helicase, putative [Trypanosoma brucei]
62359317	Q583J3	40	52805	No	gi|62359317|gb|AAX79757.1| RuvB-like DNA helicase, putative [Trypanosoma brucei]
70833999	Q385N0	39	32104	No	gi|70833999|gb|EAN79501.1| hypothetical protein, conserved [Trypanosoma brucei brucei strain 927/4 GUTat10.1]
62175170	Q57YI9	39	19434	No	gi|62175170|gb|AAX69318.1| eukaryotic translation initiation factor 1A, putative [Trypanosoma brucei]
62358904	Q57ZX0	39	62915	No	gi|62358904|gb|AAX79355.1| stress-induced protein sti1, putative [Trypanosoma brucei]
62176404	Q57V55	38	26737	No	gi|62176404|gb|AAX70513.1| 60S ribosomal protein L13, putative [Trypanosoma brucei]
70834202	Q384S7	37	67747	No	gi|70834202|gb|EAN79704.1| glycerol-3-phosphate dehydrogenase, putative [Trypanosoma brucei brucei strain 927/4 GUTat10.1]
70833771	Q386K8	37	50237	No	gi|70833771|gb|EAN79273.1| phosphoribosylpyrophosphate synthetase, putative [Trypanosoma brucei brucei strain 927/4 GUTat10.1]
62176532	Q57UT9	37	33621	No	gi|62176532|gb|AAX70638.1| hypothetical protein, conserved [Trypanosoma brucei]
62176316	Q585J5	37	25867	No	gi|62176316|gb|AAX70428.1| 60S ribosomal protein L13a, putative [Trypanosoma brucei]
19032266	Q8T8E7	37	38511	No	gi|19032266|emb|CAD24803.1| metacaspase [Trypanosoma brucei]
70833883	Q385Z6	36	70605	No	gi|70833883|gb|EAN79385.1| hypothetical protein, conserved [Trypanosoma brucei brucei strain 927/4 GUTat10.1]
62359258	Q585N1	36	41736	No	gi|62359258|gb|AAX79700.1| protein phosphatase 2C, putative [Trypanosoma brucei]
11066269	Q9GU36	36	32386	No	gi|11066269|gb|AAG28528.1|AF198387_1 20S proteasome alpha 3 subunit [Trypanosoma brucei]
70834229	Q384Q0	35	68793	No	gi|70834229|gb|EAN79731.1| hypothetical protein, conserved [Trypanosoma brucei brucei strain 927/4 GUTat10.1]
70831486	Q38DX9	35	34730	No	gi|70831486|gb|EAN76991.1| mitochondrial carrier protein, putative [Trypanosoma brucei brucei strain 927/4 GUTat10.1]
70831344	Q38EC1	35	38508	No	gi|70831344|gb|EAN76849.1| hypothetical protein Tb09.211.0380 [Trypanosoma brucei brucei strain 927/4 GUTat10.1]
62360226	Q582Q6	35	98558	No	gi|62360226|gb|AAX80644.1| aminopeptidase, putative [Trypanosoma brucei]
62358808	Q587B6	35	22748	No	gi|62358808|gb|AAX79261.1| hypothetical protein, conserved [Trypanosoma brucei]
32401058	Q7YZY3	35	46816	No	gi|32401058|gb|AAP80732.1|AF521959_1 putative intraflagellar transport protein IFT88, partial [Trypanosoma brucei]
70832136	Q38C30	34	101197	No	gi|70832136|gb|EAN77640.1| hypothetical protein, conserved [Trypanosoma brucei brucei strain 927/4 GUTat10.1]
62358889	Q580K6	34	14864	No	gi|62358889|gb|AAX79341.1| 40S ribosomal protein S15a, putative [Trypanosoma brucei]
261331373	C9ZY68	33	20116	No	gi|261331373|emb|CBH14367.1| nascent polypeptide associated complex subunit,putative [Trypanosoma brucei gambiense DAL972]
4218584	O96788	33	29431	No	gi|4218584|emb|CAA10314.1| proteasome subunit alpha-6 [Trypanosoma brucei rhodesiense]
70831081	Q38F34	33	32750	No	gi|70831081|gb|EAN76586.1| proliferative cell nuclear antigen (PCNA), putative [Trypanosoma brucei brucei strain 927/4 GUTat10.1]
62175715	Q57X22	32	36832	No	gi|62175715|gb|AAX69845.1| transaldolase, putative [Trypanosoma brucei]
62175685	Q57X54	32	21814	No	gi|62175685|gb|AAX69816.1| ADP-ribosylation factor, putative [Trypanosoma brucei]
62175523	Q57XK7	32	18542	No	gi|62175523|gb|AAX69662.1| hypothetical protein, conserved [Trypanosoma brucei]
469608248	M4TDW4	31	59746	No	gi|469608248|gb|AGH61240.1| variant surface glycoprotein 786 [Trypanosoma brucei]
1853995	P90629	31	23353	No	gi|1853995|gb|AAC47460.1| gBP21 precursor [Trypanosoma brucei]
70834861	Q382B8	31	100982	No	gi|70834861|gb|EAN80363.1| hypothetical protein, conserved [Trypanosoma brucei brucei strain 927/4 GUTat10.1]
70833288	Q388H8	31	50782	No	gi|70833288|gb|EAN78792.1| N-myristoyl transferase, putative [Trypanosoma brucei brucei strain 927/4 GUTat10.1]
62176608	Q57UK7	31	19327	No	gi|62176608|gb|AAX70712.1| hypothetical protein, conserved [Trypanosoma brucei]
70833659	Q386X0	30	36572	No	gi|70833659|gb|EAN79161.1| hypothetical protein, conserved [Trypanosoma brucei brucei strain 927/4 GUTat10.1]
70833022	Q389J4	30	151808	No	gi|70833022|gb|EAN78526.1| hypothetical protein, conserved [Trypanosoma brucei brucei strain 927/4 GUTat10.1]
70832255	Q38BR1	30	104577	No	gi|70832255|gb|EAN77759.1| hypothetical protein, conserved [Trypanosoma brucei brucei strain 927/4 GUTat10.1]
62359975	Q585A1	30	47349	No	gi|62359975|gb|AAX80400.1| cyclin 3 [Trypanosoma brucei]
469603302	M4SVK0	29	47999	No	gi|469603302|gb|AGH58767.1| variant surface glycoprotein 2028, partial [Trypanosoma brucei]
70831729	Q38D86	29	48314	No	gi|70831729|gb|EAN77234.1| phosphoinositide-binding protein, putative [Trypanosoma brucei brucei strain 927/4 GUTat10.1]
70831363	Q38EA2	29	37018	No	gi|70831363|gb|EAN76868.1| RNA-binding protein, putative [Trypanosoma brucei brucei strain 927/4 GUTat10.1]
62360449	Q584S6	29	38397	No	gi|62360449|gb|AAX80863.1| adenosine kinase, putative [Trypanosoma brucei]
18700063	Q8T9M3	29	96737	No	gi|18700063|gb|AAL14358.1| RHS1 [Trypanosoma brucei]
70833581	Q387E8	28	35779	No	gi|70833581|gb|EAN79083.1| ribokinase, putative [Trypanosoma brucei brucei strain 927/4 GUTat10.1]
62175268	Q57YC6	28	601869	No	gi|62175268|gb|AAX69413.1| dynein heavy chain, cytosolic, putative [Trypanosoma brucei]
62358500	Q580Z1	28	85478	No	gi|62358500|gb|AAX78962.1| hypothetical protein, conserved [Trypanosoma brucei]
62358496	Q580Z5	28	54723	No	gi|62358496|gb|AAX78958.1| nucleolar protein, putative [Trypanosoma brucei]
62358494	Q580Z7	28	47306	No	gi|62358494|gb|AAX78956.1| mitogen-activated protein kinase, putative [Trypanosoma brucei]
62358576	Q584G9	28	17124	No	gi|62358576|gb|AAX79036.1| 60S ribosomal protein L35A, putative [Trypanosoma brucei]
70833045	Q389H1	27	20264	No	gi|70833045|gb|EAN78549.1| guanylate kinase, putative [Trypanosoma brucei brucei strain 927/4 GUTat10.1]
70832589	Q38AS7	27	41698	No	gi|70832589|gb|EAN78093.1| developmentally regulated GTP-binding protein, putative [Trypanosoma brucei brucei strain 927/4 GUTat10.1]
62176735	Q57U84	27	36116	No	gi|62176735|gb|AAX70835.1| aspartate carbamoyltransferase, putative [Trypanosoma brucei]
62176093	Q57W07	27	13955	No	gi|62176093|gb|AAX70212.1| nuclear transport factor 2, putative [Trypanosoma brucei]
75765727	Q9U8G2	27	25296	No	gi|75765727|pdb|1Z7Q|CC Chain c, Crystal Structure Of The 20s Proteasome From Yeast In Complex With The Proteasome Activator Pa26 From Trypanosome Brucei At 3.2 Angstroms Resolution
70833734	Q386P5	26	84832	No	gi|70833734|gb|EAN79236.1| heat shock protein, mitochondrial precursor, putative [Trypanosoma brucei brucei strain 927/4 GUTat10.1]
70833358	Q388B0	26	72675	No	gi|70833358|gb|EAN78862.1| intraflagellar transport protein component, putative [Trypanosoma brucei brucei strain 927/4 GUTat10.1]
62359818	Q57ZE3	25	35454	No	gi|62359818|gb|AAX80247.1| hypothetical protein, conserved [Trypanosoma brucei]
62360300	Q582X2	25	246607	No	gi|62360300|gb|AAX80717.1| ATP-dependent DEAD/H RNA helicase, putative [Trypanosoma brucei]
22003066	Q8MPH1	25	48495	No	gi|22003066|emb|CAC86545.1| amino acid transporter AATP3 [Trypanosoma brucei brucei]
261327127	C9ZL94	24	68085	No	gi|261327127|emb|CBH10103.1| hypothetical protein, conserved [Trypanosoma brucei gambiense DAL972]
717163	Q26692	24	49693	No	gi|717163|gb|AAA63801.1| tbRRM1 [Trypanosoma brucei brucei]
70835015	Q381L4	24	20954	No	gi|70835015|gb|EAN80517.1| hypothetical protein Tb11.01.7360 [Trypanosoma brucei brucei strain 927/4 GUTat10.1]
70833321	Q385T6	24	19264	No	gi|70833321|gb|EAN78825.1| 60S ribosomal protein L17, putative [Trypanosoma brucei brucei strain 927/4 GUTat10.1]
70832174	Q38BZ2	24	25153	No	gi|70832174|gb|EAN77678.1| adenylate kinase, putative [Trypanosoma brucei brucei strain 927/4 GUTat10.1]
62359600	Q57TU1	24	69323	No	gi|62359600|gb|AAX80033.1| hypothetical protein, conserved [Trypanosoma brucei]
62175974	Q57WD6	24	18626	No	gi|62175974|gb|AAX70097.1| clathrin coat assembly protein AP19, putative [Trypanosoma brucei]
62175129	Q57YL2	24	55034	No	gi|62175129|gb|AAX69277.1| hypothetical protein, conserved [Trypanosoma brucei]
62359862	Q586G3	24	43855	No	gi|62359862|gb|AAX80290.1| S-adenosylmethionine synthetase, putative [Trypanosoma brucei]
258805	Q9TWV9	24	2497	No	gi|258805|gb|AAB23924.1| histone a=core histone H3 homolog {internal fragment} [Trypanosoma brucei, ssp. brucei, Peptide Partial, 20 aa]
261332214	D0A1R5	23	22547	No	gi|261332214|emb|CBH15208.1| hypothetical protein, unlikely [Trypanosoma brucei gambiense DAL972]
70833238	Q388M8	23	37760	No	gi|70833238|gb|EAN78742.1| hypothetical protein, conserved [Trypanosoma brucei brucei strain 927/4 GUTat10.1]
70832903	Q389W3	23	37447	No	gi|70832903|gb|EAN78407.1| hypothetical protein, conserved [Trypanosoma brucei brucei strain 927/4 GUTat10.1]
70832729	Q38AD5	23	84915	No	gi|70832729|gb|EAN78233.1| eukaryotic translation initiation factor 3 subunit 8, putative [Trypanosoma brucei brucei strain 927/4 GUTat10.1]
62176466	Q57UZ6	23	21686	No	gi|62176466|gb|AAX70573.1| hypothetical protein, conserved [Trypanosoma brucei]
62176012	Q57W85	23	108086	No	gi|62176012|gb|AAX70134.1| hypothetical protein, conserved [Trypanosoma brucei]
62175823	Q57WP2	23	100899	No	gi|62175823|gb|AAX69950.1| hypothetical protein, conserved [Trypanosoma brucei]
62175238	Q57YA3	23	14203	No	gi|62175238|gb|AAX69383.1| histone H2A, putative [Trypanosoma brucei]
62175288	Q57YB0	23	152833	No	gi|62175288|gb|AAX69433.1| kinesin, putative [Trypanosoma brucei]
62360219	Q582R7	23	49992	No	gi|62360219|gb|AAX80637.1| RAB GDP dissociation inhibitor alpha, putative [Trypanosoma brucei]
62358775	Q585H6	23	193592	No	gi|62358775|gb|AAX79229.1| hypothetical protein, conserved [Trypanosoma brucei]
261331660	C9ZZ05	22	12911	No	gi|261331660|emb|CBH14654.1| conserved hypothetical protein, unlikely [Trypanosoma brucei gambiense DAL972]
469603904	M4SRV8	22	55813	No	gi|469603904|gb|AGH59068.1| variant surface glycoprotein 3019, partial [Trypanosoma brucei]
70834742	Q382N7	22	47428	No	gi|70834742|gb|EAN80244.1| hypothetical protein, conserved [Trypanosoma brucei brucei strain 927/4 GUTat10.1]
70833730	Q386P9	22	51028	No	gi|70833730|gb|EAN79232.1| hypothetical protein, conserved [Trypanosoma brucei brucei strain 927/4 GUTat10.1]
70831967	Q38CJ9	22	16561	No	gi|70831967|gb|EAN77471.1| hypothetical protein, conserved [Trypanosoma brucei brucei strain 927/4 GUTat10.1]
70831445	Q38E20	22	38584	No	gi|70831445|gb|EAN76950.1| peptidyl-prolyl cis-trans isomerase (cyclophilin- 40), putative [Trypanosoma brucei brucei strain 927/4 GUTat10.1]
62175479	Q57XQ0	22	59742	No	gi|62175479|gb|AAX69619.1| hypothetical protein, conserved [Trypanosoma brucei]
62360330	Q586A5	22	29585	No	gi|62360330|gb|AAX80746.1| hypothetical protein, conserved [Trypanosoma brucei]
70834436	Q383U3	21	11972	No	gi|70834436|gb|EAN79938.1| hypothetical protein, conserved [Trypanosoma brucei brucei strain 927/4 GUTat10.1]
62359538	Q57TY3	21	22686	No	gi|62359538|gb|AAX79973.1| hypothetical protein, conserved [Trypanosoma brucei]
62175577	Q57XG4	21	95464	No	gi|62175577|gb|AAX69710.1| hypothetical protein, conserved [Trypanosoma brucei]
62175519	Q57XL0	21	50994	No	gi|62175519|gb|AAX69659.1| hypothetical protein, conserved [Trypanosoma brucei]
62175191	Q57YL9	21	16585	No	gi|62175191|gb|AAX69339.1| 60S ribosomal protein L26, putative [Trypanosoma brucei]
11761995	Q9GPZ6	21	53580	No	gi|11761995|gb|AAG40278.1| serine/threonine protein phosphatase type 5 [Trypanosoma brucei]
70835109	Q381C0	20	237287	No	gi|70835109|gb|EAN80611.1| hypothetical protein, conserved [Trypanosoma brucei brucei strain 927/4 GUTat10.1]
70832300	Q382C4	20	21119	No	gi|70832300|gb|EAN77804.1| 60S ribosomal protein L18a, putative [Trypanosoma brucei brucei strain 927/4 GUTat10.1]
70833323	Q388D3	20	28795	No	gi|70833323|gb|EAN78827.1| 40S ribosomal protein S2, putative [Trypanosoma brucei brucei strain 927/4 GUTat10.1]
70833282	Q388I4	20	42048	No	gi|70833282|gb|EAN78786.1| protein transport protein Sec13, putative [Trypanosoma brucei brucei strain 927/4 GUTat10.1]
70833141	Q388X5	20	19411	No	gi|70833141|gb|EAN78645.1| 60S ribosomal protein L34, putative [Trypanosoma brucei brucei strain 927/4 GUTat10.1]
70832334	Q38BI2	20	28684	No	gi|70832334|gb|EAN77838.1| hypothetical protein, conserved [Trypanosoma brucei brucei strain 927/4 GUTat10.1]
62176424	Q57V37	20	27810	No	gi|62176424|gb|AAX70532.1| 60S ribosomal protein L7, putative [Trypanosoma brucei]
48762790	Q6GX75	20	84770	No	gi|48762790|gb|AAT46476.1| oligopeptidase A [Trypanosoma brucei brucei]
23295846	Q8ISC7	20	53453	No	gi|23295846|gb|AAN12396.1| signal recognition particle 54 kDa [Trypanosoma brucei]
102073		20	96541	No	gi|102073|pir||E35905 endopeptidase Clp (EC 3.4.21.-) ATP-binding chain clpB [similarity] - Trypanosoma brucei
70833246	Q388M0	19	75312	No	gi|70833246|gb|EAN78750.1| hypothetical protein, conserved [Trypanosoma brucei brucei strain 927/4 GUTat10.1]
70833135	Q388Y1	19	122991	No	gi|70833135|gb|EAN78639.1| hypothetical protein, conserved [Trypanosoma brucei brucei strain 927/4 GUTat10.1]
70832198	Q38BW8	19	43431	No	gi|70832198|gb|EAN77702.1| eukaryotic translation initiation factor 5, putative [Trypanosoma brucei brucei strain 927/4 GUTat10.1]
62175308	Q57Y67	19	60883	No	gi|62175308|gb|AAX69452.1| hypothetical protein, conserved [Trypanosoma brucei]
33348650	Q585V4	19	45356	No	gi|33348650|gb|AAQ15974.1| chaperone protein DnaJ, putative [Trypanosoma brucei brucei strain 927/4 GUTat10.1]
62360331	Q585Y2	19	21285	No	gi|62360331|gb|AAX80747.1| reticulon domain protein [Trypanosoma brucei]
56292019	Q5QQ46	19	58933	No	gi|56292019|emb|CAI29175.1| inositol-1-phosphate synthetase [Trypanosoma brucei brucei]
469606922	M4T0N9	18	36147	No	gi|469606922|gb|AGH60577.1| variant surface glycoprotein 1659 [Trypanosoma brucei]
995929	Q26697	18	34239	No	gi|995929|gb|AAA75627.1| rhodesiense ADP/ATP carrier [Trypanosoma brucei rhodesiense]
70834288	Q384J1	18	30194	No	gi|70834288|gb|EAN79790.1| hypothetical protein, conserved [Trypanosoma brucei brucei strain 927/4 GUTat10.1]
70833335	Q388D1	18	52613	No	gi|70833335|gb|EAN78839.1| chaperone protein DNAJ, putative [Trypanosoma brucei brucei strain 927/4 GUTat10.1]
70831572	Q38DP2	18	15067	No	gi|70831572|gb|EAN77077.1| 60S ribosomal protein L23, putative [Trypanosoma brucei brucei strain 927/4 GUTat10.1]
62359587	Q57TV4	18	34900	No	gi|62359587|gb|AAX80020.1| hypothetical protein, conserved [Trypanosoma brucei]
70833716	Q386R3	17	61517	No	gi|70833716|gb|EAN79218.1| aminopeptidase, putative [Trypanosoma brucei brucei strain 927/4 GUTat10.1]
70831471	Q38DZ4	17	164085	No	gi|70831471|gb|EAN76976.1| hypothetical protein, conserved [Trypanosoma brucei brucei strain 927/4 GUTat10.1]
83642273	Q4GZD0	17	518821	No	gi|83642273|emb|CAJ16008.1| hypothetical protein, conserved [Trypanosoma brucei brucei strain 927/4 GUTat10.1]
62176042	Q57W56	17	28695	No	gi|62176042|gb|AAX70163.1| 60S ribosomal protein L2, putative [Trypanosoma brucei]
62360632	Q580U1	17	42173	No	gi|62360632|gb|AAX81043.1| Hsc70-interacting protein (Hip), putative [Trypanosoma brucei]
62360337	Q586A0	17	11660	No	gi|62360337|gb|AAX80753.1| hypothetical protein, conserved [Trypanosoma brucei]
20271368	Q8T5S3	17	24915	No	gi|20271368|gb|AAM18618.1|AF497801_1 adenylate kinase, partial [Trypanosoma brucei]
261328828	C9ZQX6	16	59952	No	gi|261328828|emb|CBH11806.1| aldehyde dehydrogenase family, putative [Trypanosoma brucei gambiense DAL972]
606985	Q26683	16	23202	No	gi|606985|gb|AAA79869.1| GTP-binding protein rtb2, partial [Trypanosoma brucei]
70834169	Q384W0	16	59663	No	gi|70834169|gb|EAN79671.1| hypothetical protein, conserved [Trypanosoma brucei brucei strain 927/4 GUTat10.1]
70831325	Q38EE0	16	53251	No	gi|70831325|gb|EAN76830.1| hypothetical protein, conserved [Trypanosoma brucei brucei strain 927/4 GUTat10.1]
62358763	Q585I8	16	34261	No	gi|62358763|gb|AAX79217.1| serine/threonine-protein phosphatase PP1, putative [Trypanosoma brucei]
22003064	Q8MPH2	16	50852	No	gi|22003064|emb|CAC86544.1| amino acid transporter AATP1 [Trypanosoma brucei brucei]
261326189	C9ZIM3	15	62020	No	gi|261326189|emb|CBH09015.1| hypothetical protein, conserved [Trypanosoma brucei gambiense DAL972]
261327049	C9ZL16	15	26005	No	gi|261327049|emb|CBH10025.1| hypothetical protein TbgDal_III3660 [Trypanosoma brucei gambiense DAL972]
469604024	M4SS22	15	47013	No	gi|469604024|gb|AGH59128.1| variant surface glycoprotein 3083, partial [Trypanosoma brucei]
469605738	M4TAN0	15	53490	No	gi|469605738|gb|AGH59985.1| variant surface glycoprotein 1043 [Trypanosoma brucei]
18700065	Q8T9M2	15	96879	No	gi|18700065|gb|AAL14359.1| RHS1 [Trypanosoma brucei]
11908130	Q9GPE9	15	55837	No	gi|11908130|gb|AAG23340.1| ATPase beta subunit [Trypanosoma brucei brucei]
62359959	Q585B8	14	101770	No	gi|62359959|gb|AAX80384.1| hypothetical protein, conserved [Trypanosoma brucei]
70833631	Q386Z8	13	37986	No	gi|70833631|gb|EAN79133.1| hypothetical protein, conserved [Trypanosoma brucei brucei strain 927/4 GUTat10.1]
