# Supplementary material for: Excreted Trypanosoma brucei proteins inhibit Plasmodium hepatic infection
Source: PLoS Negl Trop Dis. 2021 Oct 29;15(10):e0009912. doi: 10.1371/journal.pntd.0009912 (PMC8580256; doi:10.1371/journal.pntd.0009912)
Supplement: S2 Table — (XLSX) [file pntd.0009912.s008.xlsx]

## Sheet: S2 Table
S2 Table: Proteins in common between our excretome and proteins identified in plasma from T. b. rhodesiense infected patients
UniprotID	GeneID	Protein name
D6XFL0	Tb927.4.2740	Uncharacterized protein
Q382C8	Tb927.11.14090	Uncharacterized protein
Q383E5	Tb927.11.11330	Heat shock protein 70
Q383U3	Tb927.11.9860	Uncharacterized protein
Q384D1	Tb927.11.8970	Ribose 5-phosphate isomerase, putative (EC 5.3.1.6)
Q385B0	Tb927.11.6590	Aminopeptidase, putative
Q386I0	Tb927.11.3310	Ubiquitin-conjugating enzyme, putative
Q386P5	Tb927.11.2650	Heat shock protein, mitochondrial, putative
Q386P9	Tb927.11.2610	Uncharacterized protein
Q386R3	Tb927.11.2470	Aminopeptidase, putative (EC 3.4.11.-)
Q386Z8	Tb927.11.1560	DUF953 domain-containing protein
Q387H6	Tb927.11.740	Eukaryotic translation initiation factor 5A (eIF-5A)
Q387J6	Tb927.11.550	Uncharacterized protein
Q387N9	Tb927.10.14790	Aminopeptidase, putative
Q387Q5	Tb927.10.16100	Peptidylprolyl isomerase (EC 5.2.1.8)
Q388D1	Tb927.10.14730	Chaperone protein DNAJ, putative
Q388M8	Tb927.10.13710	Aha1_N domain-containing protein
Q388X2	Tb927.10.12710	Heat shock protein, putative
Q389K9	Tb927.10.11300	Uncharacterized protein
Q389P1	Tb927.10.10980	Heat shock protein 83
Q38A80	Tb927.10.8940	Uncharacterized protein
Q38AH1	Tb927.10.7930	Phosphoglycerate mutase (2,3-diphosphoglycerate-independent) (EC 5.4.2.12)
Q38AV5	Tb927.10.6400	Chaperonin Hsp60, mitochondrial
Q38B23	Tb927.10.5810	Cilia- and flagella-associated protein 36 (Coiled-coil domain-containing protein 104)
Q38BE4	Tb927.10.4560	Elongation factor 2
Q38BI2	Tb927.10.4180	FCP1 homology domain-containing protein
Q38BW8	Tb927.10.2770	Eukaryotic translation initiation factor 5, putative
Q38CI6	Tb927.10.540	ATP-dependent DEAD/H RNA helicase, putative
Q38CJ9	Tb927.10.390	DUF2407 domain-containing protein
Q38DE8	Tb927.9.12650	Ubiquitin-activating enzyme E1, putative
Q38DY5	Tb927.9.10230	CS domain-containing protein
Q38E20	Tb927.9.9780	Peptidyl-prolyl cis-trans isomerase (Cyclophilin-40), putative (EC 5.2.1.8)
Q38EJ5	Tb927.9.7520	Uncharacterized protein
Q38F76	Tb927.9.4680	Probable eukaryotic initiation factor 4A (eIF-4A) (EC 3.6.4.13) (ATP-dependent RNA helicase eIF4A)
Q4GYI2	Tb927.1.3950	Alanine aminotransferase, putative (EC 2.6.1.2)
Q57U83	Tb927.5.3830	Dihydroorotate dehydrogenase (fumarate) (DHOD) (DHODase) (DHOdehase) (EC 1.3.98.1) (Dihydroorotate oxidase)
Q57U84	Tb927.5.3820	Aspartate carbamoyltransferase (EC 2.1.3.2)
Q57UN6	Tb927.7.4060	Calpain-like cysteine peptidase, putative
Q57VR7	Tb927.7.710	Heat shock 70 kDa protein, putative
Q57VZ2	Tb927.8.4430	Nucleoside phosphorylase, putative (EC 2.4.2.-)
Q57W45	Tb927.5.1000	Ubiquitin-conjugating enzyme E2, putative (EC 6.3.2.19)
Q57WR6	Tb927.7.1320	10 kDa heat shock protein, putative
Q57WS0	Tb927.7.1300	Protein disulfide isomerase, putative (EC 5.3.4.1)
Q57X22	Tb927.8.5600	Transaldolase (EC 2.2.1.2)
Q57X68	Tb927.7.4520	Thioredoxin domain-containing protein
Q57X93	Tb927.7.4770	Peptidyl-prolyl cis-trans isomerase (PPIase) (EC 5.2.1.8)
Q57XJ5	Tb927.3.3450	ADP-ribosylation factor-like protein 3A, putative
Q57XQ0	Tb927.7.2240	Uncharacterized protein
Q57YB0	Tb927.7.3000	Kinesin, putative
Q57YI9	Tb927.8.5880	Eukaryotic translation initiation factor 1A, putative
Q57YU3	Tb927.8.7410	Calreticulin
Q57ZX0	Tb927.5.2940	Stress-induced protein sti1, putative
Q580U1	Tb927.3.5340	Hsc70-interacting protein (Hip), putative
Q580V7	Tb927.3.5180	Cofilin/actin depolymerizing factor, putative
Q582J4	Tb927.7.5790	Protein disulfide isomerase, putative (EC 5.3.4.1)
Q584E2	Tb927.4.2450	Thioredoxin, putative
Q584F6	Tb927.4.2310	Asparagine--tRNA ligase (EC 6.1.1.22)
Q585Q3	Tb927.6.1570	2-hydroxy-3-oxopropionate reductase, putative (EC 1.1.1.31)
Q586A0	Tb927.6.4020	Uncharacterized protein
Q586R0	Tb927.2.4590	Branched-chain amino acid aminotransferase, putative
